# Supplementary material for: Clinicopathological Factors Affecting Prognosis in Patients with Advanced Cervical Cancer Undergoing Concurrent Chemoradiation Therapy
Source: Cancers (Basel). 2025 Sep 18;17(18):3042. doi: 10.3390/cancers17183042 (PMC12468048; doi:10.3390/cancers17183042)
Supplement: Supplementary file 1 [file cancers-17-03042-s001.zip]

Archive with 2 entries (2 files):
- cancers-3785880 Table S1.xlsx
- cancers-3785880-supplementary Table S2_revision.xlsx
