# Supplementary material for: Clinicopathological Factors Affecting Prognosis in Patients with Advanced Cervical Cancer Undergoing Concurrent Chemoradiation Therapy
Source: Cancers (Basel). 2025 Sep 18;17(18):3042. doi: 10.3390/cancers17183042 (PMC12468048; doi:10.3390/cancers17183042)
Supplement: Supplementary file 1 [file cancers-17-03042-s001.zip › cancers-3785880 Table S1.xlsx]

## Sheet: AE
Table. Adverse events in the treatment group (N=128)
	Any grade			Grade ≥3
Any Adverse events	126	0.984375		13	0.101562
Anemia	107	0.835938		5	0.0390625
Thrombocytopenia	49	0.382812		5	0.0390625
Neutropenia	42	0.328125		1	0.0078125
Anorrexia	22	0.171875		0	0
Nausea	76	0.59375		1	0.0078125
Vomitting	9	0.0703125		0	0
Diarrhea	38	0.296875		2	0.015625
Constipation	22	0.171875		0	0
Any adverse event occurred in 98.4% of patients, with 10.2% experiencing grade 3 or higher. The most common adverse events were anemia (83.6%), nausea (59.4%), and thrombocytopenia (38.3%). Grade ≥3 events were rare, with anemia and thrombocytopenia each at 3.9%.

## Sheet: Tx adhere
Treatment adherence
Table: Treatment modality
EBRT and ICR	82	0.640625
EBRT and boost	18	0.140625
EBRT and boost and ICR	28	0.21875
The median dose of radiotherapy given was 79 Gy (range 60-105.5Gy). In this study, 64.1% of patients received EBRT combined with ICR, 21.9% received EBRT with both boost and ICR, 14.1% received EBRT with boost alone. All patients with paraaortic lymph node metastasis (n=26) received extended field radiation thertapy.
total dose of radiotherapy was not associated with PFS (p = 0.816), with a hazard ratio of 0.994 (95% CI, 0.944–1.046) or OS (p = 0.595), with a hazard ratio of 0.982 (95% CI, 0.917–1.051).
The median number of cycles of chemo therapy was 9 cycles (range 2-9 cycles). Of 128 patients, 2 patient did not complete weekly cisplatin because of patient refusal.

## Sheet: co-morbidity
Evaluation of Co-morbidities and their association with PFS and OS
Comorbidity
Hypertension	43	0.335938
Diabetes mellitus	9	0.0703125
	PFS				OS
Initial Hb	0.415	HR 0.912 (0.731-1.138)			0.886	HR 0.979 (0.732-1.308)			univariate Cox
DM	0.362				0.852				Kaplan meire
HT	0.851				0.946				Kaplan meire
Among the study population, 33.6% (n = 43) had hypertension, 7.0% (n = 9) had diabetes mellitus, and 44.5% (n = 57) had anemia. Initial hemoglobin level was not significantly associated with progression-free survival (PFS; p = 0.415, HR 0.912, 95% CI 0.731–1.138) or overall survival (OS; p = 0.886, HR 0.979, 95% CI 0.732–1.308), and neither diabetes mellitus nor hypertension showed significant as…
