# Supplementary material for: Clinicopathological Factors Affecting Prognosis in Patients with Advanced Cervical Cancer Undergoing Concurrent Chemoradiation Therapy
Source: Cancers (Basel). 2025 Sep 18;17(18):3042. doi: 10.3390/cancers17183042 (PMC12468048; doi:10.3390/cancers17183042)
Supplement: Supplementary file 1 [file cancers-17-03042-s001.zip › cancers-3785880-supplementary Table S2_revision.xlsx]

## Sheet: year 2017_survival
Stratifying analysis as per time period (before and after 2017)
Possibility of the potential impact of advances in radiation techniques, supportive care, and imaging over the 20-year study period. To address this, we stratified patients by diagnosis year (before vs. after 2017) and performed Kaplan–Meier analyses for both PFS and OS. No significant differences were observed between the two time periods (PFS: log-rank p=0.822; OS: log-rank p=0.153), suggesting…
KM PFS_month BY DX2017
	Chi-square	df	p-value
Log Rank (Mantel-Cox)	0.050657	1	0.821924
Breslow (Generalized Wilcoxon)	0.129644	1	0.718801
Tarone-Ware	0.0897424	1	0.764505
This is a test of the homogeneity of survival distributions for the different levels of DX201
KM OS_month BY DX2017
	Chi-square	df	p-value
Log Rank (Mantel-Cox)	2.04213	1	0.152996
Breslow (Generalized Wilcoxon)	2.3396	1	0.126122
Tarone-Ware	2.19951	1	0.138054
This test examines the homogeneity of survival distributions across different levels of DX2017

## Sheet: Low BMI_ survival
Low vs Normal BMI analysis
In our cohort, only 5 patients (3.9%) had a BMI <18.5. Notably, none of these patients experienced recurrence or death during the follow-up period, resulting in no events for either PFS or OS analyses. Consequently, the statistical power to detect differences was markedly limited. The log-rank tests comparing BMI <18.5 and BMI 18.5-24.9 showed no significant differences for PFS (p=0.217) or OS (p…
BMI	N	%
<18.5	5	0.0390625
18.6 - 24.9	82	0.640625
>25	41	0.320312
total	128	1
OS (BM<18.5 vs BMI 18.6-25)
Cross tab
			BMI_123			Total
			<18.5	18.6 - 24.9	>25
HT	0	Frequency	4	59	22	85		Chi-square test
		% in BMI_123	0.8	0.719512	0.536585	0.664062			Value	df	Asymptotic Significance (2-sided)
	1	Frequency	1	23	19	43		Pearson Chi-Square	4.531a	2	0.10378
		% in BMI_123	0.2	0.280488	0.463415	0.335938		Likelihood Ratio	4.46364	2	0.107333
Total		Frequency	5	82	41	128		Linear-by-Linear Association	4.32472	1	0.0375626
		% in BMI_123	1	1	1	1		N of Valid Cases	128
Cross tab								a. Two cells (33.3%) have expected frequencies less than 5, with the minimum expected frequency being 1.68
			BMI_123			Total
			<18.5	18.6 - 24.9	>25			Chi-square test
HT	0	Frequency	4	59	22	85			Value	df	Asymptotic Significance (2-sided)
		% in BMI_123	0.8	0.719512	0.536585	0.664062		Pearson Chi-Square	4.531a	2	0.10378
	1	Frequency	1	23	19	43		Likelihood Ratio	4.46364	2	0.107333
		% in BMI_123	0.2	0.280488	0.463415	0.335938		Linear-by-Linear Association	4.32472	1	0.0375626
전체		Frequency	5	82	41	128		N of Valid Cases	128
		% in BMI_123	1	1	1	1		a. Two cells (33.3%) have expected frequencies less than 5, with the minimum expected frequency being 1.68
KM PFS	BMI < 18.8 vs BMI 18.5~24.9			(N= 5 vs N=82)
	Chi-square	df	p-value
Log Rank (Mantel-Cox)	1.52249	1	0.217243
Breslow (Generalized Wilcoxon)	1.37269	1	0.24135
Tarone-Ware	1.45717	1	0.227381
Test of homogeneity of survival distributions for different levels of BMI_123
KM OS	BMI < 18.8 vs BMI 18.5~24.9			(N= 5 vs N=82)
	Chi-square	df	p-value
Log Rank (Mantel-Cox)	0.703617	1	0.401571
Breslow (Generalized Wilcoxon)	0.603931	1	0.437082
Tarone-Ware	0.659645	1	0.416685
Test of homogeneity of survival distributions for different levels of BMI_123
